# Supplementary material for: Prevalence and factors associated with puerperal sepsis among postnatal women at a Tertiary Referral Hospital in Western Uganda
Source: PLoS One. 2025 Aug 4;20(8):e0311708. doi: 10.1371/journal.pone.0311708 (PMC12321055; doi:10.1371/journal.pone.0311708)
Supplement: S1 Data — (XLSX) [file pone.0311708.s001.xlsx]

## Sheet: Sheet1
Age	Marital status	Occupation	Education level	Resident	Religion	presence of sepis	Parity	MOD	Duration of hospital stay	History of premature rupture of membranes	History of Antepartum hemorrhage	History of postpartum hemorrhage	Presence of retained products of conception	ANC attendance	Patient had an episiotomy	Presence of gestational Diabetes Mellitus	Malnutrition	Presence of Anemia	Sero-status	On ART	History of preexisting UTIs	History of hypotensive conditions
36	Maried	Peasant	primary	Rural	Anglican	NO	4	SVD	1	NO	NO	NO	NO	YES	NO	NO	NO	NO	NEG		YES	NO
20	Maried	NONE	primary	Rural	Anglican	YES	2	SVD	16	YES	NO	NO	YES	NO	YES	NO	NO	NO	NEG		YES	NO
17	Maried	NONE	primary	Rural	Anglican	NO	1	SVD	1	NO	NO	YES	YES	YES	YES	NO	NO	NO	NEG		YES	NO
26	Maried	Peasant	NONE	Rural	Catholic	NO	3	SVD	1	YES	NO	NO	YES	YES	NO	NO	NO	NO	NEG		NO	NO
30	Seperated	Hair dresser	Secondary	URBAN	Catholic	YES	3	SVD	15	NO	NO	NO	NO	YES	YES	NO	NO	YES	POS	YES	YES	NO
27	Maried	Teacher	Tertiary	URBAN	BornAgain	NO	1	SVD	5	YES	NO	YES	YES	YES	NO	NO	NO	YES	POS	YES	YES	NO
28	Maried	Tailor	Tertiary	URBAN	Catholic	NO	2	SVD	1	NO	NO	NO	NO	YES	NO	NO	NO	NO	NEG		YES	NO
17	Single	NONE	NONE	Rural	Catholic	NO	1	SVD	2	YES	NO	NO	NO	NO	YES	NO	NO	NO	NEG		NO	NO
34	Maried	Peasant	primary	URBAN	Anglican	NO	5	SVD	2	NO	NO	NO	NO	YES	NO	YES	NO	NO	NEG		YES	YES
36	Maried	Businesswoman	primary	URBAN	Anglican	NO	5	SVD	3	YES	YES	NO	NO	YES	YES	YES	NO	NO	NEG		YES	NO
18	Single	Student	Secondary	Rural	Anglican	NO	2	SVD	3	NO	NO	NO	NO	NO	NO	NO	NO	NO	NEG		NO	NO
24	Maried	Peasant	primary	Rural	Anglican	NO	3	SVD	1	NO	NO	NO	NO	YES	YES	NO	NO	NO	NEG		YES	NO
38	Seperated	Businesswoman	Secondary	URBAN	Anglican	NO	4	SVD	1	NO	NO	NO	NO	NO	NO	NO	NO	NO	NEG		NO	NO
25	Maried	Businesswoman	primary	URBAN	Catholic	NO	2	SVD	2	NO	NO	NO	YES	YES	YES	NO	NO	NO	NEG		NO	NO
28	Maried	Teacher	Tertiary	Rural	BornAgain	NO	1	SVD	1	NO	NO	NO	NO	NO	NO	NO	NO	NO	NEG		NO	NO
38	Single	Businesswoman	primary	URBAN	Anglican	NO	3	SVD	10	YES	YES	YES	YES	YES	NO	YES	NO	YES	POS	YES	YES	YES
19	Maried	Peasant	primary	Rural	Catholic	YES	1	SVD	14	YES	NO	NO	YES	YES	YES	NO	NO	NO	NEG		NO	NO
23	Single	Peasant	primary	Rural	Anglican	NO	2	SVD	1	NO	NO	NO	NO	YES	NO	NO	NO	NO	NEG		YES	NO
28	Maried	NONE	primary	Rural	Catholic	NO	3	SVD	1	NO	NO	NO	NO	YES	NO	NO	NO	NO	NEG		NO	NO
22	Maried	Peasant	primary	Rural	Catholic	NO	2	SVD	1	NO	NO	NO	NO	NO	NO	NO	NO	NO	NEG		NO	NO
17	Single	Student	Secondary	Rural	Anglican	NO	1	SVD	5	YES	YES	YES	NO	YES	NO	NO	NO	NO	NEG		NO	NO
24	Single	Peasant	primary	Rural	Catholic	NO	2	SVD	6	YES	YES	YES	YES	YES	YES	NO	NO	NO	POS	YES	NO	NO
25	Maried	NONE	primary	URBAN	Catholic	NO	2	SVD	2	NO	NO	NO	NO	NO	NO	NO	NO	NO	NEG		NO	NO
29	Maried	Peasant	primary	Rural	Anglican	NO	2	SVD	10	NO	NO	NO	NO	NO	NO	NO	NO	YES	POS	NO	YES	NO
33	Maried	Peasant	primary	Rural	Catholic	NO	5	SVD	1	NO	NO	NO	NO	YES	NO	NO	NO	NO	NEG		NO	NO
23	Maried	Hair dresser	Secondary	URBAN	Anglican	NO	2	SVD	1	NO	NO	NO	NO	NO	NO	NO	NO	NO	NEG		NO	NO
19	Maried	Teacher	primary	Rural	Catholic	NO	1	SVD	2	YES	NO	NO	NO	NO	YES	NO	NO	NO	NEG		YES	NO
29	Maried	NONE	primary	Rural	Anglican	NO	3	SVD	1	NO	NO	NO	NO	YES	NO	NO	NO	NO	NEG		NO	NO
21	Maried	NONE	primary	Rural	Catholic	NO	2	SVD	1	NO	NO	NO	NO	YES	NO	NO	NO	NO	NEG		NO	NO
30	Maried	NONE	primary	Rural	Catholic	NO	2	SVD	1	NO	NO	NO	NO	YES	NO	NO	NO	NO	NEG		NO	NO
24	Single	Businesswoman	primary	URBAN	Anglican	NO	1	SVD	1	NO	NO	NO	NO	NO	NO	NO	NO	NO	NEG		YES	NO
18	Maried	Peasant	primary	Rural	Catholic	NO	1	SVD	1	NO	NO	NO	NO	NO	NO	NO	NO	NO	NEG		NO	NO
30	Maried	Businesswoman	primary	Rural	Anglican	NO	1	SVD	1	NO	NO	NO	NO	YES	NO	NO	NO	NO	NEG		YES	NO
23	Maried	NONE	primary	Rural	Anglican	NO	1	SVD	1	NO	NO	NO	NO	YES	NO	NO	NO	NO	NEG		NO	NO
16	Single	Peasant	primary	Rural	Anglican	NO	1	SVD	4	NO	NO	YES	YES	NO	YES	NO	NO	YES	NEG		YES	NO
19	Maried	Hair dresser	primary	Rural	Catholic	YES	1	SVD	17	NO	NO	NO	YES	YES	YES	NO	NO	NO	NEG		NO	NO
25	Maried	Hair dresser	Secondary	Rural	Anglican	NO	3	SVD	7	YES	NO	YES	YES	YES	YES	NO	NO	NO	NEG		YES	NO
29	Maried	Hair dresser	primary	Rural	Catholic	YES	2	C/S	16	NO	NO	NO	NO	NO	NO	NO	NO	NO	NEG		NO	NO
38	Single	Peasant	primary	Rural	BornAgain	NO	5	SVD	8	YES	NO	YES	YES	YES	YES	YES	NO	YES	NEG		YES	YES
17	Single	Catering	primary	URBAN	Muslim	NO	1	SVD	4	NO	NO	NO	NO	NO	YES	NO	NO	NO	NEG		NO	NO
21	Single	Businesswoman	Secondary	URBAN	Catholic	YES	1	SVD	16	YES	NO	NO	NO	YES	YES	NO	NO	NO	NEG		NO	NO
20	Maried	Businesswoman	primary	Rural	Anglican	NO	2	SVD	2	NO	NO	NO	NO	YES	NO	NO	NO	NO	NEG		NO	NO
24	Maried	Peasant	primary	Rural	Catholic	NO	2	SVD	2	NO	NO	NO	NO	YES	NO	NO	NO	NO	NEG		YES	NO
17	Maried	Peasant	primary	Rural	Anglican	NO	1	SVD	1	NO	NO	NO	NO	NO	NO	NO	NO	NO	NEG		NO	NO
24	Maried	Peasant	primary	Rural	Catholic	NO	2	SVD	5	YES	NO	NO	YES	YES	YES	NO	NO	NO	POS		YES	NO
21	Maried	Businesswoman	primary	Rural	SDA	NO	2	SVD	1	NO	NO	NO	NO	NO	YES	NO	NO	NO	NEG		YES	NO
27	Maried	NONE	primary	Rural	Anglican	NO	3	SVD	1	NO	NO	NO	NO	YES	NO	NO	NO	NO	NEG		NO	NO
30	Maried	NONE	primary	Rural	Anglican	NO	1	SVD	1	NO	NO	NO	NO	YES	NO	NO	NO	NO	POS	NO	YES	NO
24	Maried	Businesswoman	primary	URBAN	BornAgain	NO	2	SVD	1	NO	NO	NO	NO	YES	NO	NO	NO	NO	NEG		YES	NO
36	Maried	Peasant	primary	Rural	Anglican	NO	6	SVD	10	YES	NO	YES	YES	YES	YES	YES	NO	NO	NEG		YES	NO
24	Single	Peasant	primary	Rural	Catholic	NO	1	SVD	1	NO	NO	NO	NO	YES	NO	NO	NO	NO	NEG		NO	NO
23	Maried	Hotel attendant	primary	Rural	Catholic	NO	1	SVD	1	NO	NO	NO	NO	YES	NO	NO	NO	NO	NEG		NO	NO
26	Maried	Peasant	NONE	Rural	Catholic	NO	2	SVD	1	NO	NO	NO	NO	NO	NO	NO	NO	NO	NEG		NO	NO
21	Maried	Peasant	NONE	Rural	Catholic	NO	1	SVD	1	NO	NO	NO	NO	NO	NO	NO	NO	NO	NEG		NO	NO
27	Maried	Peasant	NONE	Rural	Catholic	NO	3	SVD	1	NO	NO	NO	NO	NO	NO	NO	NO	NO	NEG		NO	NO
23	Maried	NONE	NONE	Rural	Catholic	YES	2	SVD	19	NO	YES	NO	YES	NO	NO	NO	NO	NO	NEG		NO	NO
20	Maried	NONE	NONE	Rural	Catholic	YES	2	C/S	17	YES	NO	NO	NO	YES	NO	NO	NO	NO	NEG		NO	NO
21	Maried	NONE	NONE	Rural	Anglican	NO	1	C/S	4	NO	NO	NO	NO	YES	NO	NO	NO	NO	NEG		NO	NO
36	Maried	Businesswoman	Secondary	URBAN	Catholic	NO	5	SVD	9	YES	NO	YES	YES	YES	NO	NO	NO	NO	NEG		NO	NO
35	Maried	Hair dresser	Secondary	URBAN	Anglican	NO	3	SVD	4	YES	NO	NO	YES	YES	YES	NO	NO	NO	NEG		NO	NO
21	Maried	Peasant	primary	Rural	Catholic	NO	1	SVD	1	NO	NO	NO	NO	NO	NO	NO	NO	NO	NEG		NO	NO
18	Single	Peasant	primary	Rural	Anglican	NO	1	SVD	1	NO	NO	NO	NO	NO	NO	NO	NO	NO	NEG		NO	NO
16	Single	NONE	NONE	Rural	Anglican	YES	1	SVD	12	YES	NO	NO	NO	NO	NO	NO	NO	NO	NEG		NO	NO
30	Maried	Businesswoman	Secondary	URBAN	Anglican	NO	3	SVD	7	YES	NO	YES	YES	YES	NO	NO	NO	NO	POS	NO	YES	NO
37	Maried	NONE	primary	URBAN	Anglican	YES	3	C/S	15	NO	NO	NO	NO	NO	NO	NO	NO	NO	NEG		NO	NO
34	Seperated	NONE	primary	Rural	Anglican	NO	3	C/S	4	NO	NO	NO	NO	NO	NO	NO	NO	NO	NEG		NO	NO
26	Single	Hair dresser	Secondary	Rural	Anglican	NO	2	SVD	3	NO	NO	NO	NO	NO	NO	NO	NO	NO	NEG		NO	NO
31	Maried	Hair dresser	Secondary	URBAN	Catholic	YES	2	SVD	19	YES	NO	YES	YES	NO	NO	NO	NO	NO	NEG		NO	NO
39	Maried	Businesswoman	primary	Rural	BornAgain	NO	4	C/S	6	NO	NO	NO	NO	YES	NO	NO	NO	NO	POS	YES	NO	NO
38	Single	NONE	NONE	Rural	Catholic	YES	3	SVD	22	YES	NO	NO	YES	YES	NO	NO	NO	NO	NEG		NO	NO
32	Single	Peasant	primary	Rural	Catholic	NO	4	C/S	4	YES	NO	NO	NO	NO	NO	NO	NO	NO	POS	YES	NO	NO
17	Maried	NONE	NONE	Rural	Anglican	NO	1	SVD	2	NO	NO	NO	NO	NO	NO	NO	NO	NO	NEG		NO	NO
38	Maried	Peasant	primary	Rural	Catholic	NO	7	SVD	7	YES	NO	YES	YES	YES	NO	NO	NO	NO	NEG		NO	NO
25	Maried	Peasant	primary	Rural	Catholic	NO	2	SVD	2	NO	NO	NO	NO	NO	NO	NO	NO	NO	NEG		NO	NO
26	Maried	Tailor	primary	Rural	Catholic	NO	2	C/S	4	NO	NO	NO	NO	YES	NO	NO	NO	NO	NEG		YES	NO
23	Single	Businesswoman	primary	Rural	Anglican	NO	1	SVD	1	NO	NO	NO	NO	NO	NO	NO	NO	NO	NEG		NO	NO
25	Seperated	Peasant	primary	Rural	Catholic	NO	1	SVD	2	NO	NO	NO	NO	NO	NO	NO	NO	NO	NEG		NO	NO
30	Maried	Peasant	primary	Rural	Catholic	NO	4	SVD	1	NO	NO	NO	NO	NO	NO	NO	NO	NO	NEG		NO	YES
33	Maried	Peasant	primary	Rural	Muslim	YES	4	SVD	17	YES	NO	NO	YES	YES	NO	NO	NO	NO	NEG		NO	NO
36	Maried	Businesswoman	Secondary	URBAN	Anglican	NO	2	SVD	1	NO	NO	NO	YES	YES	NO	NO	NO	NO	POS	YES	YES	YES
28	Maried	Fashion & Design	Secondary	URBAN	Catholic	NO	3	SVD	2	NO	NO	NO	NO	NO	NO	NO	NO	NO	NEG		NO	NO
19	Single	Student	Secondary	URBAN	Anglican	NO	1	C/S	9	YES	NO	YES	NO	NO	NO	NO	NO	YES	NEG		NO	NO
22	Maried	Peasant	primary	Rural	Catholic	NO	1	SVD	1	YES	NO	NO	NO	NO	NO	NO	NO	NO	NEG		NO	NO
19	Maried	Peasant	primary	Rural	Anglican	NO	1	SVD	1	NO	NO	NO	NO	NO	NO	NO	NO	NO	NEG		NO	NO
25	Maried	Peasant	primary	Rural	Catholic	NO	2	SVD	1	NO	NO	NO	NO	NO	NO	NO	NO	NO	NEG		NO	NO
17	Maried	Student	primary	Rural	Anglican	NO	1	C/S	4	NO	NO	NO	NO	NO	NO	NO	NO	NO	NEG		NO	NO
32	Maried	Peasant	primary	Rural	Anglican	NO	1	C/S	4	NO	NO	NO	NO	NO	NO	NO	NO	NO	NEG		NO	NO
15	Single	NONE	primary	Rural	Catholic	NO	1	C/S	5	YES	NO	YES	YES	YES	NO	NO	NO	YES	NEG		NO	NO
22	Seperated	NONE	primary	Rural	Catholic	YES	2	C/S	16	NO	NO	YES	NO	NO	NO	NO	NO	NO	NEG		NO	NO
30	Single	NONE	primary	Rural	Catholic	NO	3	SVD	2	NO	NO	NO	YES	NO	NO	NO	NO	NO	NEG		NO	NO
21	Maried	NONE	primary	Rural	Anglican	YES	2	C/S	19	YES	NO	NO	NO	YES	NO	NO	NO	NO	NEG		YES	NO
26	Seperated	Peasant	primary	Rural	Catholic	NO	3	C/S	23	NO	NO	NO	NO	NO	NO	NO	NO	YES	POS	YES	YES	NO
23	Maried	Peasant	Secondary	Rural	Anglican	NO	2	SVD	1	NO	NO	NO	NO	YES	NO	NO	NO	NO	NEG		NO	NO
26	Maried	Businesswoman	Secondary	URBAN	Catholic	NO	3	SVD	2	NO	NO	NO	NO	YES	NO	NO	NO	NO	NEG		NO	NO
34	Maried	Businesswoman	Secondary	URBAN	Anglican	NO	4	C/S	4	NO	NO	NO	NO	YES	NO	NO	NO	NO	NEG		NO	NO
18	Single	Student	Secondary	Rural	Catholic	YES	1	C/S	21	YES	NO	NO	NO	NO	NO	NO	NO	YES	NEG		NO	NO
27	Seperated	Peasant	primary	Rural	Catholic	NO	3	C/S	3	NO	NO	YES	NO	YES	NO	NO	NO	YES	POS	NO	YES	NO
36	Maried	Peasant	NONE	Rural	Catholic	YES	3	C/S	18	YES	NO	NO	NO	YES	NO	NO	NO	YES	NEG		YES	NO
20	Single	NONE	NONE	Rural	Anglican	YES	1	C/S	14	YES	NO	NO	NO	NO	NO	NO	NO	NO	NEG		YES	NO
28	Seperated	Teacher	Tertiary	URBAN	Catholic	NO	2	C/S	5	NO	NO	NO	NO	YES	NO	NO	NO	NO	NEG		NO	NO
20	Single	NONE	primary	Rural	Catholic	YES	1	C/S	31	YES	YES	NO	NO	NO	NO	NO	NO	YES	POS	NO	YES	NO
26	Seperated	Hair dresser	Secondary	URBAN	Anglican	NO	4	C/S	4	NO	NO	NO	NO	YES	NO	NO	NO	NO	NEG		NO	NO
34	Maried	Hair dresser	Secondary	URBAN	Catholic	NO	5	C/S	4	NO	NO	NO	NO	YES	NO	NO	NO	NO	NEG		NO	NO
33	Maried	Hair dresser	Secondary	Rural	Anglican	NO	4	SVD	1	YES	NO	NO	NO	YES	NO	NO	NO	NO	NEG		NO	NO
32	Maried	Businesswoman	primary	Rural	Catholic	NO	3	SVD	2	YES	NO	NO	NO	NO	NO	NO	NO	NO	NEG		NO	NO
28	Maried	Catering	primary	Rural	Anglican	NO	2	C/S	2	NO	NO	NO	NO	NO	NO	NO	NO	NO	NEG		NO	NO
21	Maried	NONE	primary	URBAN	Catholic	NO	1	C/S	4	NO	NO	NO	NO	YES	NO	NO	NO	NO	NEG		NO	NO
14	Single	Student	primary	Rural	Anglican	NO	1	C/S	17	YES	NO	YES	NO	NO	NO	NO	NO	YES	NEG		NO	NO
16	Single	Student	primary	Rural	Catholic	NO	1	SVD	5	YES	YES	YES	NO	NO	NO	NO	NO	YES	NEG		NO	NO
34	Maried	Hair dresser	primary	URBAN	Anglican	NO	3	SVD	1	NO	NO	NO	NO	YES	NO	NO	NO	NO	NEG		NO	NO
17	Single	NONE	primary	Rural	SDA	YES	1	C/S	16	NO	NO	NO	NO	NO	NO	NO	NO	NO	NEG		NO	NO
34	Maried	Businesswoman	primary	URBAN	Catholic	NO	3	C/S	3	NO	NO	NO	NO	YES	NO	NO	NO	NO	POS	YES	NO	NO
36	Seperated	Food vendor	primary	URBAN	Catholic	NO	4	SVD	5	NO	NO	NO	NO	YES	NO	NO	NO	NO	POS	NO	YES	YES
27	Maried	NONE	NONE	Rural	Anglican	NO	2	C/S	3	YES	NO	NO	NO	YES	NO	NO	NO	NO	NEG		NO	NO
29	Maried	NONE	primary	URBAN	Catholic	NO	3	C/S	10	YES	NO	YES	NO	YES	NO	NO	NO	NO	NEG		YES	YES
20	Single	Businesswoman	primary	URBAN	Anglican	NO	1	C/S	5	NO	NO	NO	NO	YES	NO	NO	NO	NO	NEG		YES	NO
19	Maried	Hair dresser	Secondary	URBAN	BornAgain	YES	1	C/S	17	NO	NO	NO	NO	NO	NO	NO	NO	YES	NEG		NO	NO
25	Maried	Businesswoman	primary	Rural	Catholic	NO	2	C/S	4	NO	NO	NO	NO	NO	NO	NO	NO	NO	NEG		NO	NO
55	Maried	Peasant	NONE	Rural	Catholic	YES	5	C/S	19	YES	NO	NO	NO	YES	NO	YES	NO	NO	NEG		YES	YES
54	Maried	Businesswoman	primary	URBAN	Anglican	YES	5	C/S	22	YES	YES	NO	NO	YES	NO	YES	NO	YES	NEG		YES	YES
29	Single	Businesswoman	primary	URBAN	Catholic	NO	2	C/S	3	NO	NO	NO	NO	YES	NO	NO	NO	NO	POS	YES	YES	NO
30	Maried	Peasant	NONE	URBAN	Catholic	NO	3	C/S	10	NO	NO	YES	NO	YES	NO	NO	NO	NO	NEG		NO	NO
27	Maried	Businesswoman	primary	URBAN	Catholic	NO	2	C/S	3	NO	NO	NO	NO	NO	NO	NO	NO	NO	NEG		NO	NO
25	Maried	Businesswoman	Secondary	Rural	Anglican	NO	3	C/S	4	NO	NO	NO	NO	YES	NO	NO	NO	NO	NEG		YES	NO
18	Maried	Peasant	primary	URBAN	Catholic	YES	1	C/S	18	NO	NO	NO	NO	NO	NO	NO	NO	NO	NEG		YES	NO
30	Maried	Businesswoman	primary	Rural	Catholic	NO	4	C/S	4	NO	NO	NO	NO	NO	NO	NO	NO	NO	NEG		NO	NO
40	Maried	Businesswoman	primary	Rural	Catholic	NO	5	C/S	5	NO	NO	NO	NO	NO	NO	NO	NO	NO	NEG		NO	NO
19	Maried	NONE	primary	Rural	Catholic	YES	1	C/S	13	NO	NO	NO	NO	NO	NO	NO	NO	NO	NEG		YES	NO
23	Seperated	Peasant	primary	Rural	Catholic	NO	2	C/S	8	YES	NO	YES	NO	YES	NO	YES	NO	YES	NEG		YES	NO
24	Single	Peasant	primary	Rural	Anglican	NO	1	C/S	4	YES	NO	YES	NO	YES	NO	NO	NO	YES	NEG		NO	YES
22	Maried	Businesswoman	Secondary	Rural	Muslim	NO	2	C/S	8	YES	NO	YES	NO	YES	NO	NO	NO	YES	NEG		NO	NO
33	Maried	NONE	NONE	Rural	Anglican	YES	3	C/S	13	NO	NO	NO	NO	NO	NO	NO	NO	NO	NEG		YES	NO
24	Maried	NONE	NONE	URBAN	Catholic	NO	2	C/S	4	NO	NO	NO	NO	YES	NO	NO	NO	NO	NEG		NO	NO
38	Maried	Businesswoman	Tertiary	URBAN	BornAgain	NO	4	C/S	5	NO	NO	NO	NO	YES	NO	NO	NO	NO	POS	YES	NO	NO
20	Maried	NONE	primary	Rural	Catholic	NO	2	C/S	4	NO	NO	NO	NO	NO	NO	NO	NO	NO	NEG		NO	NO
23	Single	NONE	primary	Rural	Anglican	NO	2	C/S	4	NO	NO	NO	NO	YES	NO	NO	NO	NO	NEG		YES	NO
22	Single	Peasant	primary	Rural	Anglican	NO	2	C/S	15	NO	NO	NO	NO	NO	NO	NO	NO	NO	NEG		NO	NO
17	Single	Peasant	primary	Rural	Catholic	YES	1	C/S	20	YES	NO	YES	NO	NO	NO	NO	NO	YES	NEG		NO	NO
29	Seperated	Businesswoman	primary	Rural	Catholic	NO	3	C/S	8	YES	NO	YES	NO	YES	NO	NO	NO	YES	NEG		NO	NO
21	Single	NONE	primary	URBAN	Catholic	YES	2	C/S	15	YES	NO	NO	NO	YES	NO	NO	NO	NO	NEG		NO	NO
21	Single	Peasant	primary	Rural	Anglican	NO	2	C/S	4	NO	NO	NO	NO	NO	NO	NO	NO	NO	NEG		NO	NO
23	Maried	NONE	primary	URBAN	SDA	YES	1	C/S	16	NO	YES	NO	NO	NO	NO	NO	NO	NO	NEG		NO	NO
18	Maried	Teacher	Secondary	URBAN	SDA	YES	1	C/S	11	YES	NO	NO	NO	NO	NO	NO	NO	NO	NEG		YES	NO
28	Maried	NONE	primary	Rural	Catholic	NO	3	C/S	3	NO	NO	NO	NO	NO	NO	NO	NO	NO	NEG		NO	NO
38	Maried	NURSE	Tertiary	URBAN	Anglican	NO	3	C/S	3	YES	NO	NO	NO	NO	NO	NO	NO	NO	NEG		NO	NO
13	Single	Student	primary	Rural	Anglican	NO	1	C/S	4	YES	NO	NO	NO	NO	NO	NO	NO	NO	NEG		NO	NO
27	Maried	Peasant	primary	Rural	Catholic	NO	3	C/S	4	YES	NO	NO	NO	NO	NO	NO	NO	NO	NEG		NO	NO
25	Maried	Peasant	primary	Rural	Catholic	YES	3	C/S	15	YES	NO	NO	NO	NO	NO	NO	NO	NO	NEG		YES	NO
30	Maried	Peasant	primary	Rural	Anglican	NO	2	C/S	4	YES	NO	NO	NO	NO	NO	NO	NO	NO	NEG		YES	NO
32	Maried	Teacher	Tertiary	URBAN	BornAgain	YES	3	C/S	18	YES	YES	NO	NO	YES	NO	NO	NO	NO	NEG		NO	NO
30	Maried	Peasant	Secondary	Rural	BornAgain	NO	2	C/S	3	NO	NO	NO	NO	NO	NO	NO	NO	NO	NEG		YES	NO
23	Maried	Peasant	primary	Rural	Catholic	NO	1	C/S	4	NO	NO	NO	NO	YES	NO	NO	NO	NO	NEG		YES	NO
28	Maried	NONE	primary	Rural	Catholic	NO	3	C/S	4	NO	NO	NO	NO	NO	NO	NO	NO	NO	NEG		YES	NO
22	WIDOWED	NONE	primary	Rural	Muslim	YES	2	C/S	16	YES	NO	NO	NO	NO	NO	NO	NO	NO	NEG		YES	NO
23	Single	NONE	primary	Rural	Catholic	NO	2	C/S	4	NO	NO	NO	NO	YES	NO	NO	NO	NO	NEG		NO	NO
31	Maried	Peasant	primary	Rural	Catholic	NO	4	C/S	3	YES	YES	YES	NO	NO	NO	NO	NO	NO	NEG		NO	NO
37	Maried	Peasant	primary	Rural	Anglican	NO	6	C/S	4	NO	NO	NO	NO	NO	NO	NO	NO	NO	NEG		YES	NO
30	Maried	Peasant	primary	Rural	Anglican	NO	2	C/S	3	NO	NO	NO	NO	NO	NO	NO	NO	NO	NEG		YES	NO
28	Maried	Businesswoman	primary	Rural	Catholic	NO	2	C/S	3	NO	NO	NO	NO	NO	NO	NO	NO	NO	NEG		YES	NO
20	Single	Student	primary	Rural	Anglican	YES	1	C/S	17	NO	NO	NO	NO	YES	NO	NO	NO	NO	NEG		NO	NO
27	Maried	Teacher	Tertiary	URBAN	Catholic	NO	2	C/S	7	YES	NO	YES	NO	NO	NO	NO	NO	NO	NEG		YES	NO
25	Seperated	Businesswoman	Secondary	URBAN	Anglican	NO	3	C/S	3	NO	NO	NO	NO	NO	NO	NO	NO	NO	NEG		NO	NO
26	Maried	SHOP ATTENDANT	Secondary	URBAN	Muslim	NO	2	C/S	4	NO	NO	NO	NO	NO	NO	NO	NO	NO	NEG		YES	NO
22	Maried	SHOP ATTENDANT	primary	URBAN	Muslim	YES	2	C/S	14	YES	NO	YES	NO	NO	NO	NO	NO	NO	NEG		YES	NO
28	Maried	Businesswoman	Secondary	URBAN	Muslim	YES	2	C/S	12	YES	YES	NO	NO	NO	NO	NO	NO	YES	NEG		YES	YES
44	Maried	Businesswoman	primary	URBAN	Catholic	NO	5	C/S	4	NO	NO	NO	NO	NO	NO	YES	NO	NO	NEG		YES	YES
21	Maried	Peasant	primary	Rural	BornAgain	YES	2	C/S	16	NO	NO	NO	NO	NO	NO	NO	NO	NO	NEG		NO	NO
28	Single	Businesswoman	primary	URBAN	Catholic	NO	3	C/S	6	NO	NO	NO	NO	NO	NO	NO	NO	NO	POS	YES	YES	NO
29	Seperated	Businesswoman	primary	URBAN	Catholic	YES	2	C/S	12	NO	NO	NO	NO	NO	NO	NO	NO	NO	NEG		YES	NO
28	Maried	Businesswoman	Secondary	URBAN	BornAgain	NO	2	C/S	3	NO	NO	NO	NO	NO	NO	NO	NO	NO	NEG		NO	NO
17	Maried	NONE	primary	Rural	Anglican	YES	1	C/S	14	YES	YES	YES	NO	YES	NO	NO	NO	YES	NEG		YES	NO
38	Single	Peasant	primary	Rural	Anglican	NO	4	C/S	4	NO	NO	NO	NO	NO	NO	NO	NO	NO	NEG		NO	NO
23	Single	Peasant	primary	Rural	Anglican	YES	2	C/S	9	NO	NO	NO	NO	YES	NO	NO	NO	NO	NEG		YES	NO
35	Single	Peasant	primary	Rural	Catholic	YES	5	C/S	16	YES	NO	NO	NO	YES	NO	NO	NO	NO	POS	NO	YES	NO
32	Maried	SHOP ATTENDANT	primary	Rural	Catholic	NO	3	C/S	4	NO	NO	NO	NO	NO	NO	NO	NO	NO	NEG		NO	NO
19	Single	NONE	primary	URBAN	Anglican	NO	1	C/S	4	NO	NO	NO	NO	NO	NO	NO	NO	NO	POS	NO	NO	NO
26	Single	Peasant	primary	Rural	Catholic	NO	3	C/S	4	NO	NO	NO	NO	NO	NO	NO	NO	NO	NEG		NO	NO
24	Maried	CHEF	Secondary	URBAN	Catholic	YES	2	C/S	10	YES	YES	NO	NO	NO	NO	NO	NO	NO	POS	YES	NO	NO
17	Single	Student	Secondary	Rural	Anglican	YES	2	C/S	15	YES	NO	NO	NO	YES	NO	NO	NO	NO	NEG		NO	NO
34	Maried	Peasant	primary	Rural	Anglican	NO	4	C/S	4	NO	NO	NO	NO	NO	NO	NO	NO	NO	NEG		NO	NO
